# Supplementary material for: 4-1BB stimulation with concomitant inactivation of adenosine A2B receptors enhances CD8+ T cell antitumor response
Source: J Clin Invest. 2025 Apr 3;135(11):e190841. doi: 10.1172/JCI190841 (PMC12126218; doi:10.1172/JCI190841)
Supplement: Supporting data values [file jci-135-190841-s145.xlsx]

## Sheet: Fig1B
Metabolite	WT			WT+𝜶4-1BB
guanidine	0.886548	0.938942	0.912745	-0.914603	-0.910887	-0.912745
serine	0.943201	0.8822	0.912701	-0.911238	-0.914164	-0.912701
aspartic acid	0.928	0.89762	0.91281	-0.922874	-0.902746	-0.91281
itaconic acid	0.932813	0.891427	0.91212	-0.851422	-0.972817	-0.91212
N-acetylaspartic acid	0.547121	1.22852	0.887823	-1.02652	-0.74913	-0.887823
glutathione disulfide	1.36034	0.362614	0.861479	-1.01863	-0.704331	-0.861479
adenine	-1.5855	0.224808	-0.680344	1.2208	0.139883	0.680344
ascorbic acid	0.59052	-1.74748	-0.578479	0.218577	0.93838	0.578479
homocysteine	1.52822	-0.0146622	0.75678	-1.1889	-0.324662	-0.75678
guanidinoacetate	-0.926746	-0.898519	-0.912632	0.945915	0.87935	0.912632
cysteine	1.50862	0.102437	0.80553	-0.562583	-1.04848	-0.80553
adenosine	-0.0596339	-1.55047	-0.805053	0.809214	0.800893	0.805053
N-acetylaspartylglutamic acid	-1.12711	-0.656044	-0.891578	1.13609	0.647063	0.891578
3-aminoisobutanoate	-1.31831	-0.428602	-0.873458	0.758066	0.988851	0.873458
3-phospho-serine	1.34479	0.397024	0.870907	-0.870372	-0.871441	-0.870907
adenylosuccinate	-0.658605	-1.1336	-0.896101	1.08213	0.710074	0.896101

## Sheet: Fig1C
-𝜶4-1BB	+𝜶4-1BB
19.1	31.8
22.1	31.7
18.1	31.8
21.1	29.7

## Sheet: Fig1D
GSH level			GSSG level			GSH/GSSG
-𝜶4-1BB	+𝜶4-1BB		-𝜶4-1BB	+𝜶4-1BB		-𝜶4-1BB	+𝜶4-1BB
1.36	1.76		1.23	0.88		11	20
0.763	1.21		1.38	1.04		10.2	16.4
1.455	1.72		1	1.01		10.5	15
0.861	1.54		1.1	0.82		6	16
1.02	1.63		1.17	0.92		7.8	18.7
0.726	1.39		1.21	1.15		6.5	10.5

## Sheet: Fig1E
-𝜶4-1BB	+𝜶4-1BB
1.94
1.92	9.66
4.4	9.21
3.43	10.9

## Sheet: Fig1F
-𝜶4-1BB	+𝜶4-1BB
23.6	34.6
28.4	31.9
29.5	32
26.2	34.8

## Sheet: Fig2A
Control	Control +BSO	+𝜶4-1BB	+𝜶4-1BB+BSO
40.1	22.8	47.8	23.1
39.3	20.3	52	20.7
40.7	18.5	50.4	24.6
45	22.5	52.9	26.8

## Sheet: Fig2B
	Control				BSO
Control	26.5	35.6	24.2	27.7	12	11	13.5	12.6
+𝜶4-1BB	63.2	52	43.3	49	13	14	9	9.5

## Sheet: Fig2C
Control	+BSO	+𝜶4-1BB	+𝜶4-1BB+BSO
29.1	12	43	16.5
36.6	18	39	20.3
24	19.5	61.9	19.4
28.7	16.5	47.6	11

## Sheet: Fig2D
	Control				Prima
Control	30.8	30.2	36.3	33.5	0.51	0.49	1.25	0.64
+𝜶4-1BB	41.2	51.9	46.3	46.2	0.54	0.35	0.9	0.39

## Sheet: Fig2E
	Control				Prima
Control	9.88	11.3	17.33	27	4.67	2.95	1.13	1.44
+𝜶4-1BB	44.3	53.7	33.8	31.5	5.12	1.5	1.14	2.9

[truncated: 93 more sheets: Fig2F, Fig2G, Fig3A, Fig3B, Fig3C, Fig3D, Fig3G, Fig3H, Fig3I, Fig3J, Fig3K, Fig3L, Fig3M, Fig3N, Fig3O, Fig3P, Fig3Q, Fig3S, Fig3t, Fig3u …]
